# Supplementary material for: Efficacy of Probiotics in Rheumatoid Arthritis and Spondyloarthritis: A Systematic Review and Meta-Analysis of Randomized Controlled Trials
Source: Nutrients. 2022 Jan 14;14(2):354. doi: 10.3390/nu14020354 (PMC8779560; doi:10.3390/nu14020354)
Supplement: Supplementary file 1 [file nutrients-14-00354-s001.zip]

Archive with 1 entries (1 files):
- nutrients-1529562-supplementary.pdf
